# Supplementary material for: Hi-C Chromatin Interaction Networks Predict Co-expression in the Mouse Cortex
Source: PLoS Comput Biol. 2015 May 12;11(5):e1004221. doi: 10.1371/journal.pcbi.1004221 (PMC4429121; doi:10.1371/journal.pcbi.1004221)
Supplement: S1 Table — This table is illustrated in Fig 4. (XLSX) [file pcbi.1004221.s001.xlsx]

## Sheet: Sheet1
Chr	Box 1	Box 2	Box 3	Box 4	box 5	box 6	box 7	box 8	box 9	box 10
Chr1	0.684726	0.693656	0.74658	0.747335	0.714467	0.749399	0.751243	0.792922	0.774861	0.795095
Chr2	0.690045	0.701336	0.721394	0.736058	0.725086	0.754791	0.749038	0.753351	0.759484	0.775309
Chr3	0.718897	0.7366	0.730201	0.791882	0.751301	0.79771	0.782721	0.796002	0.812983	0.832523
Chr4	0.700955	0.714803	0.708734	0.740174	0.750149	0.738768	0.747675	0.769529	0.772523	0.782876
Chr5	0.664389	0.724506	0.722064	0.744407	0.723434	0.776883	0.754828	0.789257	0.781215	0.807441
Chr6	0.70318	0.712711	0.712446	0.749355	0.758026	0.767211	0.762012	0.797464	0.772805	0.805408
Chr7	0.690169	0.723797	0.73253	0.747444	0.756168	0.770646	0.749658	0.788353	0.776602	0.799618
Chr8	0.673377	0.728413	0.729116	0.752626	0.729456	0.78627	0.756185	0.782815	0.798727	0.81555
Chr9	0.725351	0.716027	0.718979	0.721734	0.767031	0.755595	0.753008	0.77606	0.766312	0.801426
Chr10	0.72088	0.743748	0.766211	0.759856	0.763684	0.789333	0.791405	0.818334	0.809206	0.837428
Chr11	0.692521	0.700308	0.74395	0.753795	0.725407	0.74955	0.763868	0.787215	0.780408	0.797269
Chr12	0.69394	0.746428	0.785518	0.756197	0.763298	0.760933	0.80565	0.805092	0.808726	0.825211
Chr13	0.731534	0.695348	0.732831	0.777735	0.799302	0.746843	0.801166	0.801827	0.817781	0.835378
Chr14	0.661323	0.712328	0.762295	0.755564	0.724627	0.779377	0.765325	0.815932	0.794118	0.816489
Chr15	0.717951	0.738836	0.778795	0.769904	0.777621	0.775315	0.79368	0.800378	0.812919	0.82463
Chr16	0.743639	0.73702	0.779156	0.779192	0.767502	0.787469	0.795245	0.805251	0.84559	0.843121
Chr17	0.769276	0.725142	0.746257	0.770137	0.785863	0.76489	0.783247	0.777535	0.81653	0.809496
Chr18	0.716949	0.754601	0.777464	0.801081	0.778227	0.809057	0.837101	0.828042	0.818084	0.845546
Chr19	0.726257	0.78005	0.757234	0.787838	0.795318	0.813329	0.802748	0.831987	0.843168	0.851064
ChrX	0.73201	0.770469	0.767933	0.771474	0.767394	0.803018	0.798601	0.829784	0.796338	0.847563
