# Supplementary material for: Hi-C Chromatin Interaction Networks Predict Co-expression in the Mouse Cortex
Source: PLoS Comput Biol. 2015 May 12;11(5):e1004221. doi: 10.1371/journal.pcbi.1004221 (PMC4429121; doi:10.1371/journal.pcbi.1004221)
Supplement: S2 Table — Each sheet in the excel file includes top selected features of one mouse chromosome. The resulting AUC after the feature selection is also reported on the sheet name. For each chromosome, three sets of features are given: top 5, top 10 and all selected features that result in the best performance. Features are included in each of the 3 sets if they are selected in at least one of the 5 folds. A feature is indicated by the type of topological measure, the scale and the resolution of the CIN at which it is calculated. (XLSX) [file pcbi.1004221.s002.xlsx]

## Sheet: Chr1_AUC=0.78
Top5 across 5 folds- AUC=0.75				Top10 across 5 folds, AUC=0.76				Top Features (max AUC=0.78) across 5 folds
Measure	Scale	Resolution		Measure	Scale	Resolution		Measure	Scale	Resolution
Cent_ave	4	40		Jaccard	2	40		Jaccard	2	40
BetCent_ave	4	40		Path	8	40		Jaccard	7	40
ClCoeave	2	40		Cent_ave	4	40		Jaccard	8	40
ClCoeave	3	40		BetCen_diff	6	40		Path	8	40
BetCent_ave	2	80		BetCent_ave	4	40		Cent_diff	7	40
Jaccard	2	160		ClCoeave	2	40		Cent_diff	8	40
Jaccard	3	160		ClCoeave	3	40		Cent_diff	9	40
Cent_diff	3	160		Jaccard	2	80		Cent_diff	10	40
Cent_diff	4	160		Jaccard	3	80		Cent_ave	3	40
Cent_ave	4	160		Path	7	80		Cent_ave	4	40
Jaccard	3	200		Path	10	80		Cent_ave	7	40
Cent_diff	4	200		Cent_ave	8	80		Cent_ave	9	40
Cent_ave	3	200		BetCent_ave	2	80		Cent_ave	10	40
Cent_ave	4	200		Cent_ave	2	120		BetCen_diff	2	40
Cent_ave	5	200		BetCent_ave	2	120		BetCen_diff	4	40
ClCoeave	4	200		Jaccard	2	160		BetCen_diff	6	40
				Jaccard	3	160		BetCen_diff	8	40
				Jaccard	4	160		BetCen_diff	9	40
				Cent_diff	3	160		BetCent_ave	3	40
				Cent_diff	4	160		BetCent_ave	4	40
				Cent_ave	4	160		BetCent_ave	5	40
				Cent_ave	5	160		BetCent_ave	6	40
				BetCen_diff	6	160		BetCent_ave	8	40
				BetCen_diff	9	160		ClCoediff	10	40
				BetCent_ave	3	160		ClCoeave	2	40
				BetCent_ave	5	160		ClCoeave	3	40
				BetCent_ave	6	160		ClCoeave	4	40
				ClCoeave	9	160		ClCoeave	7	40
				Jaccard	3	200		ClCoeave	8	40
				Cent_diff	4	200		ClCoeave	10	40
				Cent_ave	3	200		Jaccard	2	80
				Cent_ave	4	200		Jaccard	3	80
				Cent_ave	5	200		Jaccard	10	80
				BetCen_diff	9	200		Path	3	80
				BetCent_ave	4	200		Path	6	80
				BetCent_ave	9	200		Path	7	80
				ClCoediff	4	200		Path	8	80
				ClCoeave	4	200		Path	10	80
								Cent_diff	5	80
								Cent_diff	6	80
								Cent_diff	8	80
								Cent_diff	10	80
								Cent_ave	8	80
								BetCen_diff	1	80
								BetCen_diff	2	80
								BetCen_diff	5	80
								BetCen_diff	7	80
								BetCen_diff	8	80
								BetCen_diff	10	80
								BetCent_ave	1	80
								BetCent_ave	2	80
								BetCent_ave	3	80
								BetCent_ave	6	80
								BetCent_ave	8	80
								BetCent_ave	9	80
								ClCoediff	7	80
								ClCoediff	8	80
								ClCoeave	6	80
								Jaccard	3	120
								Jaccard	4	120
								Jaccard	7	120
								Path	7	120
								Cent_diff	5	120
								Cent_diff	7	120
								Cent_diff	10	120
								Cent_ave	2	120
								Cent_ave	6	120

## Sheet: Chr2_AUC=0.75
Top5 across 5 folds- AUC=0.72				Top10 across 5 folds, AUC=0.73				Top Features (max AUC=0.75) across 5 folds
Measure	Scale	Resolution		Measure	Scale	Resolution		Measure	Scale	Resolution
Cent_diff	4	40		Path	9	40		Jaccard	3	40
BetCent_ave	5	40		Cent_diff	3	40		Jaccard	4	40
Cent_ave	1	80		Cent_diff	4	40		Jaccard	6	40
Cent_ave	2	80		Cent_diff	10	40		Jaccard	7	40
BetCent_ave	2	80		BetCent_ave	3	40		Jaccard	10	40
ClCoeave	3	80		BetCent_ave	5	40		Path	2	40
ClCoeave	5	80		BetCent_ave	10	40		Path	3	40
Jaccard	3	120		ClCoeave	5	40		Path	4	40
Jaccard	4	120		Jaccard	4	80		Path	8	40
Cent_diff	3	120		Cent_diff	10	80		Path	9	40
Cent_ave	3	120		Cent_ave	1	80		Cent_diff	3	40
Cent_ave	3	160		Cent_ave	2	80		Cent_diff	4	40
Jaccard	2	200		BetCent_ave	2	80		Cent_diff	5	40
Jaccard	3	200		BetCent_ave	8	80		Cent_diff	7	40
Jaccard	4	200		ClCoeave	3	80		Cent_diff	8	40
Cent_diff	3	200		ClCoeave	4	80		Cent_diff	9	40
ClCoediff	4	200		ClCoeave	5	80		Cent_diff	10	40
ClCoeave	6	200		Jaccard	2	120		Cent_ave	3	40
				Jaccard	3	120		Cent_ave	4	40
				Jaccard	4	120		Cent_ave	5	40
				Path	6	120		Cent_ave	7	40
				Path	9	120		Cent_ave	8	40
				Cent_diff	3	120		Cent_ave	9	40
				Cent_diff	10	120		BetCen_diff	2	40
				Cent_ave	3	120		BetCen_diff	3	40
				Cent_ave	8	120		BetCen_diff	5	40
				BetCent_ave	7	120		BetCen_diff	6	40
				BetCent_ave	8	120		BetCen_diff	7	40
				ClCoeave	4	120		BetCen_diff	8	40
				Path	5	160		BetCent_ave	2	40
				Cent_ave	3	160		BetCent_ave	3	40
				ClCoediff	6	160		BetCent_ave	4	40
				Jaccard	2	200		BetCent_ave	5	40
				Jaccard	3	200		BetCent_ave	6	40
				Jaccard	4	200		BetCent_ave	9	40
				Cent_diff	3	200		BetCent_ave	10	40
				ClCoediff	4	200		ClCoediff	3	40
				ClCoeave	6	200		ClCoediff	4	40
								ClCoediff	5	40
								ClCoediff	6	40
								ClCoediff	7	40
								ClCoediff	8	40
								ClCoediff	9	40
								ClCoediff	10	40
								ClCoeave	2	40
								ClCoeave	4	40
								ClCoeave	5	40
								ClCoeave	6	40
								ClCoeave	8	40
								ClCoeave	9	40
								ClCoeave	10	40
								Jaccard	2	80
								Jaccard	3	80
								Jaccard	4	80
								Jaccard	5	80
								Jaccard	6	80
								Jaccard	9	80
								Jaccard	10	80
								Path	7	80
								Path	9	80
								Path	10	80
								Cent_diff	3	80
								Cent_diff	4	80
								Cent_diff	6	80
								Cent_diff	7	80
								Cent_diff	9	80
								Cent_diff	10	80
								Cent_ave	1	80
								Cent_ave	2	80
								Cent_ave	3	80
								Cent_ave	4	80
								Cent_ave	5	80
								Cent_ave	7	80
								Cent_ave	10	80
								BetCen_diff	3	80
								BetCen_diff	4	80
								BetCen_diff	7	80
								BetCent_ave	2	80
								BetCent_ave	3	80
								BetCent_ave	4	80
								BetCent_ave	5	80
								BetCent_ave	6	80
								BetCent_ave	7	80
								BetCent_ave	8	80
								BetCent_ave	10	80
								ClCoediff	3	80
								ClCoediff	4	80
								ClCoediff	6	80
								ClCoediff	7	80
								ClCoediff	9	80
								ClCoeave	2	80
								ClCoeave	3	80
								ClCoeave	4	80
								ClCoeave	5	80
								ClCoeave	7	80
								ClCoeave	8	80
								ClCoeave	10	80
								Jaccard	2	120
								Jaccard	3	120
								Jaccard	4	120
								Jaccard	5	120
								Jaccard	8	120
								Jaccard	9	120
								Jaccard	10	120
								Path	3	120
								Path	5	120
								Path	6	120
								Path	8	120
								Path	9	120
								Path	10	120
								Cent_diff	2	120
								Cent_diff	3	120
								Cent_diff	5	120
								Cent_diff	6	120
								Cent_diff	7	120
								Cent_diff	9	120
								Cent_diff	10	120
								Cent_ave	2	120
								Cent_ave	3	120
								Cent_ave	4	120
								Cent_ave	7	120
								Cent_ave	8	120
								Cent_ave	9	120
								BetCen_diff	2	120
								BetCen_diff	3	120
								BetCen_diff	5	120
								BetCen_diff	6	120
								BetCen_diff	7	120
								BetCen_diff	8	120
								BetCen_diff	9	120
								BetCent_ave	1	120
								BetCent_ave	2	120
								BetCent_ave	3	120
								BetCent_ave	4	120
								BetCent_ave	5	120
								BetCent_ave	6	120
								BetCent_ave	7	120
								BetCent_ave	8	120
								BetCent_ave	9	120
								BetCent_ave	10	120
								ClCoediff	3	120
								ClCoediff	4	120
								ClCoediff	5	120
								ClCoediff	6	120
								ClCoediff	7	120
								ClCoediff	8	120
								ClCoediff	10	120
								ClCoeave	3	120
								ClCoeave	4	120
								ClCoeave	5	120
								ClCoeave	6	120
								ClCoeave	7	120
								ClCoeave	8	120
								ClCoeave	9	120
								Jaccard	2	160
								Jaccard	4	160
								Jaccard	5	160
								Jaccard	6	160
								Jaccard	9	160
								Path	3	160
								Path	5	160
								Path	6	160
								Path	8	160
								Path	9	160
								Cent_diff	3	160
								Cent_diff	4	160
								Cent_diff	5	160
								Cent_diff	6	160
								Cent_diff	7	160
								Cent_diff	8	160
								Cent_diff	9	160
								Cent_diff	10	160
								Cent_ave	2	160
								Cent_ave	3	160
								Cent_ave	5	160
								Cent_ave	7	160
								Cent_ave	8	160
								Cent_ave	9	160
								BetCen_diff	2	160
								BetCen_diff	4	160
								BetCen_diff	5	160
								BetCen_diff	7	160
								BetCen_diff	8	160
								BetCen_diff	9	160
								BetCent_ave	1	160
								BetCent_ave	3	160
								BetCent_ave	4	160
								BetCent_ave	5	160
								BetCent_ave	6	160
								BetCent_ave	8	160
								BetCent_ave	9	160
								BetCent_ave	10	160
								ClCoediff	4	160
								ClCoediff	5	160
								ClCoediff	6	160
								ClCoediff	7	160
								ClCoediff	8	160
								ClCoediff	10	160
								ClCoeave	6	160
								ClCoeave	9	160
								Jaccard	1	200
								Jaccard	2	200
								Jaccard	3	200
								Jaccard	4	200
								Jaccard	5	200
								Jaccard	7	200
								Jaccard	8	200
								Path	8	200
								Path	9	200
								Cent_diff	3	200
								Cent_diff	5	200
								Cent_diff	6	200
								Cent_diff	7	200
								Cent_diff	8	200
								Cent_diff	9	200
								Cent_diff	10	200
								Cent_ave	1	200

## Sheet: Chr3_AUC=0.81
Top5 across 5 folds- AUC=0.74				Top10 across 5 folds, AUC=0.78				Top Features (max AUC=0.81) across 5 folds
Measure	Scale	Resolution		Measure	Scale	Resolution		Measure	Scale	Resolution
Jaccard	3	40		Jaccard	3	40		Jaccard	3	40
Jaccard	4	40		Jaccard	4	40		Jaccard	4	40
Jaccard	10	40		Jaccard	7	40		Jaccard	7	40
Cent_diff	10	40		Jaccard	10	40		Jaccard	10	40
Cent_ave	7	40		Cent_diff	4	40		Path	2	40
Cent_ave	8	40		Cent_diff	10	40		Path	3	40
Cent_ave	9	40		Cent_ave	7	40		Path	6	40
ClCoeave	10	40		Cent_ave	8	40		Path	7	40
ClCoeave	3	80		Cent_ave	9	40		Path	8	40
Cent_diff	8	120		BetCen_diff	10	40		Cent_diff	4	40
Cent_ave	3	120		ClCoeave	10	40		Cent_diff	6	40
Cent_ave	5	120		Jaccard	3	80		Cent_diff	7	40
ClCoediff	2	120		Jaccard	9	80		Cent_diff	10	40
ClCoediff	4	120		Cent_diff	8	80		Cent_ave	3	40
ClCoeave	2	120		BetCent_ave	3	80		Cent_ave	5	40
ClCoeave	4	120		ClCoeave	3	80		Cent_ave	7	40
ClCoeave	9	120		ClCoeave	6	80		Cent_ave	8	40
BetCent_ave	2	200		ClCoeave	10	80		Cent_ave	9	40
BetCent_ave	3	200		Jaccard	3	120		BetCen_diff	9	40
ClCoeave	6	200		Cent_diff	8	120		BetCen_diff	10	40
				Cent_ave	3	120		BetCent_ave	2	40
				Cent_ave	5	120		BetCent_ave	3	40
				Cent_ave	8	120		BetCent_ave	4	40
				Cent_ave	10	120		BetCent_ave	5	40
				ClCoediff	2	120		BetCent_ave	8	40
				ClCoediff	4	120		BetCent_ave	10	40
				ClCoeave	2	120		ClCoediff	1	40
				ClCoeave	4	120		ClCoediff	2	40
				ClCoeave	9	120		ClCoediff	5	40
				Jaccard	3	160		ClCoediff	7	40
				BetCen_diff	6	160		ClCoediff	8	40
				BetCent_ave	8	160		ClCoediff	9	40
				Jaccard	3	200		ClCoeave	1	40
				Cent_diff	4	200		ClCoeave	7	40
				Cent_ave	5	200		ClCoeave	8	40
				BetCent_ave	1	200		ClCoeave	10	40
				BetCent_ave	2	200		Jaccard	3	80
				BetCent_ave	3	200		Jaccard	6	80
				ClCoeave	6	200		Jaccard	9	80
								Path	2	80
								Path	5	80
								Path	8	80
								Path	10	80
								Cent_diff	3	80
								Cent_diff	6	80
								Cent_diff	8	80
								Cent_diff	9	80
								Cent_diff	10	80
								Cent_ave	3	80
								Cent_ave	4	80
								Cent_ave	5	80
								Cent_ave	6	80
								Cent_ave	8	80
								BetCen_diff	6	80
								BetCen_diff	8	80
								BetCent_ave	2	80
								BetCent_ave	3	80
								BetCent_ave	6	80
								BetCent_ave	10	80
								ClCoediff	9	80
								ClCoeave	3	80
								ClCoeave	5	80
								ClCoeave	6	80
								ClCoeave	7	80
								ClCoeave	8	80
								ClCoeave	10	80
								Jaccard	2	120
								Jaccard	3	120
								Jaccard	5	120
								Jaccard	6	120
								Jaccard	10	120
								Path	2	120
								Path	3	120
								Path	6	120
								Path	7	120
								Path	8	120
								Cent_diff	2	120
								Cent_diff	3	120
								Cent_diff	8	120
								Cent_diff	9	120
								Cent_diff	10	120
								Cent_ave	3	120
								Cent_ave	5	120
								Cent_ave	8	120
								Cent_ave	9	120
								Cent_ave	10	120
								BetCen_diff	3	120
								BetCen_diff	4	120
								BetCen_diff	5	120
								BetCen_diff	6	120
								BetCent_ave	1	120
								BetCent_ave	2	120
								BetCent_ave	3	120
								BetCent_ave	4	120
								BetCent_ave	6	120
								BetCent_ave	7	120
								BetCent_ave	8	120
								BetCent_ave	10	120
								ClCoediff	1	120
								ClCoediff	2	120
								ClCoediff	4	120
								ClCoeave	1	120
								ClCoeave	2	120
								ClCoeave	4	120
								ClCoeave	7	120
								ClCoeave	9	120
								ClCoeave	10	120
								Jaccard	2	160
								Jaccard	3	160
								Jaccard	4	160
								Jaccard	6	160
								Jaccard	7	160
								Jaccard	8	160
								Jaccard	9	160
								Path	2	160
								Path	3	160
								Path	8	160
								Cent_diff	4	160
								Cent_diff	6	160
								Cent_diff	7	160
								Cent_diff	9	160
								Cent_diff	10	160
								Cent_ave	4	160
								Cent_ave	5	160
								Cent_ave	7	160
								Cent_ave	9	160
								BetCen_diff	1	160
								BetCen_diff	2	160
								BetCen_diff	3	160
								BetCen_diff	4	160
								BetCen_diff	5	160
								BetCen_diff	6	160
								BetCen_diff	7	160
								BetCen_diff	8	160
								BetCent_ave	1	160
								BetCent_ave	3	160
								BetCent_ave	4	160
								BetCent_ave	6	160
								BetCent_ave	8	160
								BetCent_ave	9	160
								ClCoediff	3	160
								ClCoediff	4	160
								ClCoediff	9	160
								ClCoediff	10	160
								ClCoeave	4	160
								ClCoeave	6	160
								ClCoeave	10	160
								Jaccard	3	200
								Jaccard	4	200
								Jaccard	5	200
								Jaccard	7	200
								Jaccard	8	200
								Path	4	200
								Path	5	200
								Path	9	200
								Cent_diff	3	200
								Cent_diff	4	200
								Cent_ave	1	200
								Cent_ave	3	200
								Cent_ave	4	200
								Cent_ave	5	200
								Cent_ave	6	200
								Cent_ave	7	200
								BetCen_diff	1	200
								BetCen_diff	2	200
								BetCen_diff	3	200
								BetCen_diff	5	200
								BetCen_diff	6	200
								BetCen_diff	7	200
								BetCent_ave	1	200
								BetCent_ave	2	200
								BetCent_ave	3	200
								BetCent_ave	4	200
								BetCent_ave	6	200
								BetCent_ave	8	200
								BetCent_ave	9	200
								BetCent_ave	10	200
								ClCoediff	4	200
								ClCoediff	6	200
								ClCoediff	8	200
								ClCoeave	3	200
								ClCoeave	5	200
								ClCoeave	6	200
								ClCoeave	7	200
								ClCoeave	9	200

## Sheet: Chr4_AUC=0.77
Top5 across 5 folds- AUC=0.73				Top10 across 5 folds, AUC=0.75				Top Features (max AUC=0.77) across 5 folds
Measure	Scale	Resolution		Measure	Scale	Resolution		Measure	Scale	Resolution
Jaccard	4	40		Jaccard	4	40		Jaccard	3	40
ClCoeave	4	40		Cent_diff	10	40		Jaccard	4	40
Jaccard	4	80		ClCoeave	4	40		Jaccard	5	40
Jaccard	5	80		Jaccard	3	80		Jaccard	7	40
Path	9	80		Jaccard	4	80		Jaccard	8	40
Cent_ave	7	80		Jaccard	5	80		Jaccard	10	40
ClCoeave	10	80		Jaccard	8	80		Cent_diff	7	40
Jaccard	3	120		Path	8	80		Cent_diff	10	40
Jaccard	4	120		Path	9	80		Cent_ave	4	40
Path	10	120		Path	10	80		Cent_ave	5	40
Jaccard	4	160		Cent_diff	10	80		Cent_ave	7	40
BetCent_ave	10	160		Cent_ave	7	80		Cent_ave	8	40
ClCoediff	10	160		ClCoeave	9	80		Cent_ave	9	40
Jaccard	2	200		ClCoeave	10	80		BetCen_diff	5	40
Jaccard	3	200		Jaccard	3	120		BetCen_diff	9	40
Cent_diff	6	200		Jaccard	4	120		BetCen_diff	10	40
BetCent_ave	4	200		Path	10	120		BetCent_ave	1	40
BetCent_ave	7	200		BetCen_diff	8	120		BetCent_ave	3	40
				ClCoeave	10	120		BetCent_ave	6	40
				Jaccard	2	160		BetCent_ave	9	40
				Jaccard	4	160		BetCent_ave	10	40
				Jaccard	5	160		ClCoediff	7	40
				Cent_ave	3	160		ClCoediff	8	40
				BetCent_ave	10	160		ClCoediff	9	40
				ClCoediff	10	160		ClCoediff	10	40
				Jaccard	2	200		ClCoeave	4	40
				Jaccard	3	200		ClCoeave	7	40
				Jaccard	4	200		ClCoeave	8	40
				Cent_diff	6	200		ClCoeave	9	40
				Cent_ave	3	200		ClCoeave	10	40
				BetCent_ave	4	200		Jaccard	3	80
				BetCent_ave	5	200		Jaccard	4	80
				BetCent_ave	6	200		Jaccard	5	80
				BetCent_ave	7	200		Jaccard	6	80
				BetCent_ave	8	200		Jaccard	7	80
				BetCent_ave	9	200		Jaccard	8	80
				ClCoeave	5	200		Path	6	80
				ClCoeave	7	200		Path	7	80
								Path	8	80
								Path	9	80
								Path	10	80
								Cent_diff	4	80
								Cent_diff	7	80
								Cent_diff	8	80
								Cent_diff	9	80
								Cent_diff	10	80
								Cent_ave	7	80
								Cent_ave	8	80
								Cent_ave	9	80
								Cent_ave	10	80
								BetCen_diff	4	80
								BetCen_diff	5	80
								BetCen_diff	7	80
								BetCen_diff	8	80
								BetCent_ave	4	80
								BetCent_ave	6	80
								BetCent_ave	7	80
								BetCent_ave	8	80
								ClCoediff	4	80
								ClCoediff	5	80
								ClCoediff	8	80
								ClCoediff	9	80
								ClCoediff	10	80
								ClCoeave	4	80
								ClCoeave	5	80
								ClCoeave	6	80
								ClCoeave	8	80
								ClCoeave	9	80
								ClCoeave	10	80
								Jaccard	2	120
								Jaccard	3	120
								Jaccard	4	120
								Jaccard	5	120
								Jaccard	6	120
								Jaccard	10	120
								Path	10	120
								Cent_diff	5	120
								Cent_diff	6	120
								Cent_diff	9	120
								Cent_ave	5	120
								Cent_ave	6	120
								Cent_ave	9	120
								Cent_ave	10	120
								BetCen_diff	5	120
								BetCen_diff	6	120
								BetCen_diff	8	120
								BetCent_ave	6	120
								BetCent_ave	7	120
								BetCent_ave	10	120
								ClCoediff	4	120
								ClCoediff	10	120
								ClCoeave	10	120
								Jaccard	2	160
								Jaccard	4	160
								Jaccard	5	160
								Jaccard	6	160
								Jaccard	8	160
								Jaccard	9	160
								Cent_diff	3	160
								Cent_diff	4	160
								Cent_diff	7	160
								Cent_diff	8	160
								Cent_ave	3	160
								Cent_ave	4	160
								Cent_ave	10	160
								BetCen_diff	2	160
								BetCen_diff	4	160
								BetCen_diff	6	160
								BetCent_ave	5	160
								BetCent_ave	6	160
								BetCent_ave	7	160
								BetCent_ave	9	160
								BetCent_ave	10	160
								ClCoediff	6	160
								ClCoediff	8	160
								ClCoediff	9	160
								ClCoediff	10	160
								ClCoeave	9	160
								ClCoeave	10	160
								Jaccard	2	200
								Jaccard	3	200
								Jaccard	4	200
								Jaccard	5	200
								Jaccard	6	200
								Jaccard	7	200
								Jaccard	9	200
								Jaccard	10	200
								Path	5	200
								Path	7	200
								Path	9	200
								Cent_diff	6	200
								Cent_diff	9	200
								Cent_ave	3	200
								Cent_ave	4	200
								Cent_ave	7	200
								Cent_ave	8	200
								Cent_ave	9	200
								Cent_ave	10	200
								BetCen_diff	2	200
								BetCen_diff	4	200
								BetCen_diff	6	200
								BetCen_diff	7	200
								BetCent_ave	2	200
								BetCent_ave	3	200
								BetCent_ave	4	200
								BetCent_ave	5	200
								BetCent_ave	6	200
								BetCent_ave	7	200
								BetCent_ave	8	200
								BetCent_ave	9	200
								BetCent_ave	10	200
								ClCoediff	6	200
								ClCoediff	7	200
								ClCoediff	10	200
								ClCoeave	5	200
								ClCoeave	6	200
								ClCoeave	7	200

## Sheet: Chr5_AUC=0.77
Top5 across 5 folds- AUC=0.74				Top10 across 5 folds, AUC=0.76				Top Features (max AUC=0.77) across 5 folds
Measure	Scale	Resolution		Measure	Scale	Resolution		Measure	Scale	Resolution
Jaccard	3	40		Jaccard	3	40		Jaccard	3	40
Jaccard	4	40		Jaccard	4	40		Jaccard	4	40
Cent_diff	3	40		Jaccard	10	40		Jaccard	5	40
BetCent_ave	6	40		Cent_diff	3	40		Jaccard	7	40
BetCent_ave	8	40		Cent_ave	6	40		Jaccard	9	40
ClCoeave	5	40		Cent_ave	9	40		Jaccard	10	40
Jaccard	4	80		BetCent_ave	6	40		Path	2	40
Cent_ave	1	120		BetCent_ave	8	40		Path	4	40
Cent_ave	3	120		BetCent_ave	10	40		Path	5	40
Cent_ave	4	120		ClCoediff	4	40		Path	7	40
BetCent_ave	3	120		ClCoediff	10	40		Path	8	40
Cent_diff	3	160		ClCoeave	5	40		Path	9	40
Cent_ave	2	160		Jaccard	4	80		Path	10	40
Cent_ave	3	160		Cent_ave	4	80		Cent_diff	3	40
ClCoeave	1	160		BetCen_diff	7	80		Cent_diff	10	40
ClCoeave	4	160		BetCent_ave	8	80		Cent_ave	4	40
Cent_ave	3	200		ClCoeave	2	80		Cent_ave	5	40
				ClCoeave	3	80		Cent_ave	6	40
				ClCoeave	4	80		Cent_ave	7	40
				Cent_diff	1	120		Cent_ave	8	40
				Cent_ave	1	120		Cent_ave	9	40
				Cent_ave	3	120		Cent_ave	10	40
				Cent_ave	4	120		BetCen_diff	2	40
				Cent_ave	10	120		BetCen_diff	4	40
				BetCen_diff	4	120		BetCen_diff	5	40
				BetCent_ave	3	120		BetCen_diff	6	40
				BetCent_ave	4	120		BetCen_diff	7	40
				ClCoediff	9	120		BetCen_diff	9	40
				ClCoeave	2	120		BetCent_ave	1	40
				Cent_diff	3	160		BetCent_ave	2	40
				Cent_diff	9	160		BetCent_ave	3	40
				Cent_ave	2	160		BetCent_ave	6	40
				Cent_ave	3	160		BetCent_ave	8	40
				BetCent_ave	10	160		BetCent_ave	9	40
				ClCoeave	1	160		BetCent_ave	10	40
				ClCoeave	4	160		ClCoediff	4	40
				Cent_ave	3	200		ClCoediff	5	40
				BetCent_ave	7	200		ClCoediff	6	40
				ClCoeave	4	200		ClCoediff	7	40
								ClCoediff	9	40
								ClCoediff	10	40
								ClCoeave	4	40
								ClCoeave	5	40
								ClCoeave	7	40
								ClCoeave	8	40
								ClCoeave	10	40
								Jaccard	2	80
								Jaccard	3	80
								Jaccard	4	80
								Jaccard	5	80
								Jaccard	6	80
								Jaccard	7	80
								Jaccard	8	80
								Jaccard	9	80
								Path	4	80
								Cent_diff	2	80
								Cent_diff	3	80
								Cent_diff	8	80
								Cent_diff	9	80
								Cent_diff	10	80
								Cent_ave	1	80
								Cent_ave	3	80
								Cent_ave	4	80
								Cent_ave	5	80
								Cent_ave	8	80
								Cent_ave	9	80
								Cent_ave	10	80
								BetCen_diff	3	80
								BetCen_diff	6	80
								BetCen_diff	7	80
								BetCen_diff	9	80
								BetCen_diff	10	80
								BetCent_ave	1	80
								BetCent_ave	3	80
								BetCent_ave	4	80
								BetCent_ave	5	80
								BetCent_ave	6	80
								BetCent_ave	8	80
								BetCent_ave	9	80
								BetCent_ave	10	80
								ClCoediff	2	80
								ClCoediff	3	80
								ClCoediff	4	80
								ClCoediff	6	80
								ClCoediff	9	80
								ClCoediff	10	80
								ClCoeave	2	80
								ClCoeave	3	80
								ClCoeave	4	80
								ClCoeave	5	80
								ClCoeave	6	80
								ClCoeave	7	80
								ClCoeave	8	80
								Jaccard	4	120
								Jaccard	6	120
								Jaccard	8	120
								Path	5	120
								Path	6	120
								Path	7	120
								Path	8	120
								Cent_diff	1	120
								Cent_diff	2	120
								Cent_diff	3	120
								Cent_diff	4	120
								Cent_diff	5	120
								Cent_diff	7	120
								Cent_diff	8	120
								Cent_diff	10	120
								Cent_ave	1	120
								Cent_ave	2	120
								Cent_ave	3	120
								Cent_ave	4	120
								Cent_ave	6	120
								Cent_ave	9	120
								Cent_ave	10	120
								BetCen_diff	3	120
								BetCen_diff	4	120
								BetCen_diff	6	120
								BetCen_diff	8	120
								BetCen_diff	9	120
								BetCen_diff	10	120
								BetCent_ave	3	120
								BetCent_ave	4	120
								BetCent_ave	7	120
								BetCent_ave	9	120
								ClCoediff	2	120
								ClCoediff	3	120
								ClCoediff	6	120
								ClCoediff	7	120
								ClCoediff	8	120
								ClCoediff	9	120
								ClCoediff	10	120
								ClCoeave	2	120
								ClCoeave	3	120
								ClCoeave	4	120
								ClCoeave	6	120
								ClCoeave	7	120
								ClCoeave	8	120
								ClCoeave	9	120
								Jaccard	4	160
								Jaccard	9	160
								Jaccard	10	160
								Path	4	160
								Path	5	160
								Path	7	160
								Path	10	160
								Cent_diff	3	160
								Cent_diff	5	160
								Cent_diff	6	160
								Cent_diff	9	160
								Cent_diff	10	160
								Cent_ave	2	160
								Cent_ave	3	160
								Cent_ave	4	160
								Cent_ave	5	160
								Cent_ave	7	160
								Cent_ave	8	160
								Cent_ave	9	160
								Cent_ave	10	160
								BetCen_diff	1	160
								BetCen_diff	2	160
								BetCen_diff	3	160
								BetCen_diff	7	160
								BetCen_diff	8	160
								BetCent_ave	1	160
								BetCent_ave	5	160
								BetCent_ave	7	160
								BetCent_ave	10	160
								ClCoediff	2	160
								ClCoediff	3	160
								ClCoediff	4	160
								ClCoediff	5	160
								ClCoeave	1	160
								ClCoeave	3	160
								ClCoeave	4	160
								ClCoeave	5	160
								ClCoeave	6	160
								ClCoeave	7	160
								ClCoeave	8	160
								Jaccard	7	200
								Jaccard	8	200
								Jaccard	9	200
								Path	6	200
								Path	7	200
								Cent_diff	3	200
								Cent_diff	4	200
								Cent_diff	8	200
								Cent_ave	2	200
								Cent_ave	3	200
								Cent_ave	4	200
								Cent_ave	6	200
								Cent_ave	7	200
								Cent_ave	9	200
								BetCen_diff	1	200
								BetCen_diff	6	200
								BetCen_diff	7	200
								BetCen_diff	8	200
								BetCen_diff	9	200
								BetCen_diff	10	200
								BetCent_ave	1	200
								BetCent_ave	3	200
								BetCent_ave	4	200
								BetCent_ave	6	200
								BetCent_ave	7	200
								BetCent_ave	10	200
								ClCoediff	5	200
								ClCoediff	6	200
								ClCoediff	8	200
								ClCoeave	1	200
								ClCoeave	2	200
								ClCoeave	4	200
								ClCoeave	5	200
								ClCoeave	8	200
								ClCoeave	9	200

## Sheet: Chr6_AUC=0.79
Top5 across 5 folds- AUC=0.76				Top10 across 5 folds, AUC=0.78				Top Features (max AUC=0.79) across 5 folds
Measure	Scale	Resolution		Measure	Scale	Resolution		Measure	Scale	Resolution
Jaccard	5	40		Jaccard	5	40		Jaccard	2	40
BetCent_ave	1	40		Jaccard	7	40		Jaccard	3	40
ClCoediff	4	40		Cent_ave	3	40		Jaccard	4	40
Jaccard	3	80		Cent_ave	4	40		Jaccard	5	40
Jaccard	4	80		Cent_ave	5	40		Jaccard	6	40
Cent_diff	4	80		BetCent_ave	1	40		Jaccard	7	40
Cent_ave	3	80		BetCent_ave	2	40		Jaccard	8	40
ClCoeave	3	80		ClCoediff	3	40		Jaccard	10	40
Jaccard	4	120		ClCoediff	4	40		Path	3	40
Jaccard	5	120		Jaccard	3	80		Path	4	40
Jaccard	4	160		Jaccard	4	80		Path	5	40
Cent_diff	5	160		Cent_diff	4	80		Path	10	40
Cent_ave	5	160		Cent_ave	3	80		Cent_diff	3	40
BetCent_ave	8	160		BetCen_diff	1	80		Cent_diff	4	40
ClCoeave	6	160		ClCoeave	3	80		Cent_diff	6	40
BetCent_ave	6	200		Jaccard	4	120		Cent_diff	7	40
BetCent_ave	10	200		Jaccard	5	120		Cent_diff	8	40
ClCoeave	8	200		Jaccard	10	120		Cent_diff	9	40
				Cent_diff	4	120		Cent_diff	10	40
				BetCent_ave	9	120		Cent_ave	3	40
				ClCoediff	10	120		Cent_ave	4	40
				Jaccard	3	160		Cent_ave	5	40
				Jaccard	4	160		Cent_ave	7	40
				Jaccard	8	160		Cent_ave	9	40
				Cent_diff	5	160		BetCen_diff	1	40
				Cent_diff	6	160		BetCen_diff	5	40
				Cent_ave	5	160		BetCen_diff	8	40
				BetCent_ave	8	160		BetCen_diff	9	40
				BetCent_ave	10	160		BetCen_diff	10	40
				ClCoediff	5	160		BetCent_ave	1	40
				ClCoeave	6	160		BetCent_ave	2	40
				Cent_ave	7	200		BetCent_ave	3	40
				BetCen_diff	8	200		BetCent_ave	5	40
				BetCent_ave	4	200		BetCent_ave	6	40
				BetCent_ave	6	200		BetCent_ave	7	40
				BetCent_ave	7	200		BetCent_ave	8	40
				BetCent_ave	10	200		BetCent_ave	10	40
				ClCoeave	8	200		ClCoediff	3	40
								ClCoediff	4	40
								ClCoediff	5	40
								ClCoediff	6	40
								ClCoediff	7	40
								ClCoediff	8	40
								ClCoediff	9	40
								ClCoediff	10	40
								ClCoeave	1	40
								ClCoeave	3	40
								ClCoeave	4	40
								ClCoeave	6	40
								ClCoeave	7	40
								ClCoeave	8	40
								ClCoeave	10	40
								Jaccard	3	80
								Jaccard	4	80
								Jaccard	5	80
								Jaccard	7	80
								Jaccard	8	80
								Jaccard	9	80
								Jaccard	10	80
								Path	3	80
								Path	7	80
								Path	10	80
								Cent_diff	2	80
								Cent_diff	3	80
								Cent_diff	4	80
								Cent_diff	6	80
								Cent_diff	7	80
								Cent_diff	9	80
								Cent_diff	10	80
								Cent_ave	3	80
								Cent_ave	5	80
								Cent_ave	6	80
								Cent_ave	7	80
								Cent_ave	8	80
								Cent_ave	10	80
								BetCen_diff	1	80
								BetCen_diff	6	80
								BetCen_diff	8	80
								BetCen_diff	10	80
								BetCent_ave	2	80
								BetCent_ave	3	80
								BetCent_ave	7	80
								ClCoediff	3	80
								ClCoediff	5	80
								ClCoediff	6	80
								ClCoediff	9	80
								ClCoeave	3	80
								ClCoeave	4	80
								ClCoeave	5	80
								ClCoeave	6	80
								ClCoeave	8	80
								ClCoeave	10	80
								Jaccard	2	120
								Jaccard	4	120
								Jaccard	5	120
								Jaccard	6	120
								Jaccard	7	120
								Jaccard	8	120
								Jaccard	9	120
								Jaccard	10	120
								Path	8	120
								Path	9	120
								Path	10	120
								Cent_diff	4	120
								Cent_diff	5	120
								Cent_diff	6	120
								Cent_diff	7	120
								Cent_diff	8	120
								Cent_ave	4	120
								Cent_ave	5	120
								Cent_ave	7	120
								Cent_ave	8	120
								BetCen_diff	2	120
								BetCen_diff	3	120
								BetCen_diff	4	120
								BetCen_diff	7	120
								BetCen_diff	8	120
								BetCen_diff	9	120
								BetCen_diff	10	120
								BetCent_ave	2	120
								BetCent_ave	3	120
								BetCent_ave	4	120
								BetCent_ave	8	120
								BetCent_ave	9	120
								BetCent_ave	10	120
								ClCoediff	5	120
								ClCoediff	7	120
								ClCoediff	9	120
								ClCoediff	10	120
								ClCoeave	5	120
								ClCoeave	6	120
								ClCoeave	7	120
								ClCoeave	8	120
								Jaccard	2	160
								Jaccard	3	160
								Jaccard	4	160
								Jaccard	5	160
								Jaccard	6	160
								Jaccard	7	160
								Jaccard	8	160
								Jaccard	9	160
								Cent_diff	5	160
								Cent_diff	6	160
								Cent_diff	10	160
								Cent_ave	3	160
								Cent_ave	4	160
								Cent_ave	5	160
								Cent_ave	6	160
								Cent_ave	7	160
								Cent_ave	8	160
								Cent_ave	9	160
								BetCen_diff	1	160
								BetCen_diff	2	160
								BetCen_diff	3	160
								BetCen_diff	4	160
								BetCen_diff	5	160
								BetCen_diff	6	160
								BetCen_diff	7	160
								BetCen_diff	9	160
								BetCen_diff	10	160
								BetCent_ave	2	160
								BetCent_ave	3	160
								BetCent_ave	4	160
								BetCent_ave	5	160
								BetCent_ave	6	160
								BetCent_ave	7	160
								BetCent_ave	8	160
								BetCent_ave	10	160
								ClCoediff	5	160
								ClCoediff	6	160
								ClCoediff	7	160
								ClCoediff	8	160
								ClCoediff	9	160
								ClCoediff	10	160
								ClCoeave	4	160
								ClCoeave	5	160
								ClCoeave	6	160
								ClCoeave	7	160
								ClCoeave	8	160
								ClCoeave	10	160
								Jaccard	6	200
								Jaccard	7	200
								Jaccard	9	200
								Jaccard	10	200
								Path	4	200
								Path	7	200
								Cent_diff	5	200
								Cent_diff	6	200
								Cent_diff	9	200
								Cent_ave	4	200
								Cent_ave	7	200
								Cent_ave	8	200
								Cent_ave	9	200
								Cent_ave	10	200
								BetCen_diff	3	200
								BetCen_diff	4	200
								BetCen_diff	6	200
								BetCen_diff	8	200
								BetCent_ave	2	200
								BetCent_ave	3	200
								BetCent_ave	4	200
								BetCent_ave	5	200
								BetCent_ave	6	200
								BetCent_ave	7	200
								BetCent_ave	8	200
								BetCent_ave	9	200
								BetCent_ave	10	200
								ClCoediff	6	200
								ClCoediff	7	200
								ClCoediff	8	200
								ClCoediff	9	200
								ClCoediff	10	200
								ClCoeave	5	200
								ClCoeave	8	200
								ClCoeave	10	200

## Sheet: Chr7_AUC=0.76
Top5 across 5 folds- AUC=0.73				Top10 across 5 folds, AUC=0.75				Top Features (max AUC=0.76) across 5 folds
Measure	Scale	Resolution		Measure	Scale	Resolution		Measure	Scale	Resolution
Jaccard	5	40		Jaccard	5	40		Jaccard	5	40
Cent_ave	3	40		Cent_ave	3	40		Jaccard	10	40
ClCoediff	4	40		Cent_ave	10	40		Path	3	40
ClCoediff	5	40		BetCen_diff	10	40		Path	5	40
Jaccard	2	80		BetCent_ave	3	40		Cent_diff	4	40
Cent_diff	3	80		BetCent_ave	5	40		Cent_diff	10	40
Jaccard	3	160		BetCent_ave	7	40		Cent_ave	3	40
Jaccard	4	160		BetCent_ave	9	40		Cent_ave	9	40
Jaccard	5	160		BetCent_ave	10	40		Cent_ave	10	40
Jaccard	6	160		ClCoediff	4	40		BetCen_diff	8	40
Cent_diff	4	160		ClCoediff	5	40		BetCen_diff	10	40
BetCent_ave	8	160		ClCoediff	8	40		BetCent_ave	2	40
Jaccard	3	200		Jaccard	2	80		BetCent_ave	3	40
Jaccard	4	200		Cent_diff	3	80		BetCent_ave	4	40
Jaccard	5	200		BetCen_diff	5	80		BetCent_ave	5	40
Cent_ave	4	200		BetCen_diff	7	80		BetCent_ave	7	40
Cent_ave	6	200		BetCent_ave	10	80		BetCent_ave	9	40
Cent_ave	7	200		BetCen_diff	2	120		BetCent_ave	10	40
BetCent_ave	9	200		Jaccard	3	160		ClCoediff	4	40
				Jaccard	4	160		ClCoediff	5	40
				Jaccard	5	160		ClCoediff	6	40
				Jaccard	6	160		ClCoediff	8	40
				Cent_diff	4	160		ClCoediff	10	40
				BetCent_ave	3	160		ClCoeave	6	40
				BetCent_ave	8	160		ClCoeave	8	40
				Jaccard	3	200		Jaccard	2	80
				Jaccard	4	200		Jaccard	10	80
				Jaccard	5	200		Path	6	80
				Jaccard	6	200		Cent_diff	3	80
				Jaccard	7	200		Cent_diff	10	80
				Cent_diff	7	200		Cent_ave	6	80
				Cent_ave	4	200		Cent_ave	9	80
				Cent_ave	6	200		Cent_ave	10	80
				Cent_ave	7	200		BetCen_diff	5	80
				Cent_ave	8	200		BetCen_diff	7	80
				BetCent_ave	4	200		BetCen_diff	10	80
				BetCent_ave	6	200		BetCent_ave	1	80
				BetCent_ave	9	200		BetCent_ave	4	80
				ClCoeave	4	200		BetCent_ave	5	80
				ClCoeave	9	200		BetCent_ave	10	80
								ClCoediff	6	80
								ClCoediff	7	80
								ClCoeave	8	80
								ClCoeave	9	80
								Jaccard	5	120
								Path	8	120
								Cent_diff	4	120
								Cent_ave	5	120
								Cent_ave	9	120
								BetCen_diff	2	120
								BetCen_diff	9	120
								BetCen_diff	10	120
								BetCent_ave	2	120
								BetCent_ave	7	120
								BetCent_ave	8	120
								ClCoediff	5	120
								ClCoediff	6	120
								ClCoediff	7	120
								Jaccard	3	160
								Jaccard	4	160
								Jaccard	5	160
								Jaccard	6	160
								Jaccard	8	160
								Cent_diff	4	160
								Cent_diff	8	160
								Cent_ave	6	160
								Cent_ave	8	160
								BetCen_diff	3	160
								BetCen_diff	4	160
								BetCen_diff	5	160
								BetCen_diff	6	160
								BetCent_ave	3	160
								BetCent_ave	8	160
								ClCoediff	9	160
								ClCoeave	8	160
								Jaccard	3	200
								Jaccard	4	200
								Jaccard	5	200
								Jaccard	6	200
								Jaccard	7	200
								Path	5	200
								Path	8	200
								Cent_diff	7	200
								Cent_ave	3	200
								Cent_ave	4	200
								Cent_ave	5	200
								Cent_ave	6	200
								Cent_ave	7	200
								Cent_ave	8	200
								Cent_ave	9	200
								BetCen_diff	4	200
								BetCen_diff	7	200
								BetCent_ave	2	200
								BetCent_ave	4	200
								BetCent_ave	5	200
								BetCent_ave	6	200
								BetCent_ave	7	200
								BetCent_ave	9	200
								ClCoediff	7	200
								ClCoediff	9	200
								ClCoediff	10	200
								ClCoeave	4	200
								ClCoeave	8	200
								ClCoeave	9	200

## Sheet: Chr8_AUC=0.8 
Top5 across 5 folds- AUC=0.78				Top10 across 5 folds, AUC=0.78				Top Features (max AUC=0.8) across 5 folds
Measure	Scale	Resolution		Measure	Scale	Resolution		Measure	Scale	Resolution
ClCoediff	6	80		Path	8	80		Jaccard	9	40
Jaccard	2	120		Path	9	80		Path	4	40
Jaccard	3	120		Cent_diff	4	80		Path	7	40
Jaccard	3	160		Cent_diff	8	80		Path	10	40
Jaccard	4	160		Cent_ave	8	80		Cent_diff	5	40
Cent_ave	9	160		Cent_ave	9	80		Cent_diff	6	40
ClCoediff	10	160		Cent_ave	10	80		Cent_diff	8	40
Jaccard	2	200		BetCen_diff	7	80		Cent_ave	4	40
Jaccard	3	200		BetCent_ave	3	80		Cent_ave	7	40
Jaccard	4	200		BetCent_ave	9	80		Cent_ave	10	40
Jaccard	6	200		ClCoediff	5	80		BetCen_diff	4	40
BetCent_ave	10	200		ClCoediff	6	80		BetCent_ave	4	40
ClCoediff	9	200		Jaccard	2	120		BetCent_ave	6	40
				Jaccard	3	120		BetCent_ave	8	40
				Jaccard	3	160		BetCent_ave	9	40
				Jaccard	4	160		BetCent_ave	10	40
				Jaccard	7	160		ClCoediff	6	40
				Path	7	160		ClCoediff	7	40
				Cent_ave	7	160		ClCoediff	8	40
				Cent_ave	9	160		ClCoediff	10	40
				BetCent_ave	5	160		ClCoeave	6	40
				BetCent_ave	6	160		ClCoeave	8	40
				BetCent_ave	9	160		ClCoeave	10	40
				ClCoediff	10	160		Jaccard	3	80
				Jaccard	2	200		Jaccard	4	80
				Jaccard	3	200		Jaccard	5	80
				Jaccard	4	200		Jaccard	6	80
				Jaccard	6	200		Jaccard	7	80
				Jaccard	8	200		Jaccard	8	80
				Path	9	200		Jaccard	10	80
				BetCent_ave	10	200		Path	4	80
				ClCoediff	9	200		Path	5	80
								Path	6	80
								Path	7	80
								Path	8	80
								Path	9	80
								Path	10	80
								Cent_diff	3	80
								Cent_diff	4	80
								Cent_diff	6	80
								Cent_diff	8	80
								Cent_diff	9	80
								Cent_diff	10	80
								Cent_ave	1	80
								Cent_ave	2	80
								Cent_ave	4	80
								Cent_ave	5	80
								Cent_ave	6	80
								Cent_ave	7	80
								Cent_ave	8	80
								Cent_ave	9	80
								Cent_ave	10	80
								BetCen_diff	2	80
								BetCen_diff	3	80
								BetCen_diff	4	80
								BetCen_diff	5	80
								BetCen_diff	7	80
								BetCen_diff	8	80
								BetCen_diff	10	80
								BetCent_ave	2	80
								BetCent_ave	3	80
								BetCent_ave	4	80
								BetCent_ave	5	80
								BetCent_ave	7	80
								BetCent_ave	8	80
								BetCent_ave	9	80
								BetCent_ave	10	80
								ClCoediff	4	80
								ClCoediff	5	80
								ClCoediff	6	80
								ClCoediff	7	80
								ClCoediff	8	80
								ClCoeave	2	80
								ClCoeave	3	80
								ClCoeave	4	80
								ClCoeave	5	80
								ClCoeave	7	80
								ClCoeave	8	80
								ClCoeave	9	80
								Jaccard	2	120
								Jaccard	3	120
								Jaccard	4	120
								Jaccard	5	120
								Jaccard	9	120
								Jaccard	10	120
								Path	6	120
								Path	8	120
								Path	10	120
								Cent_diff	6	120
								Cent_diff	7	120
								Cent_diff	9	120
								Cent_ave	4	120
								Cent_ave	5	120
								Cent_ave	8	120
								Cent_ave	9	120
								Cent_ave	10	120
								BetCen_diff	3	120
								BetCen_diff	5	120
								BetCen_diff	6	120
								BetCen_diff	7	120
								BetCen_diff	8	120
								BetCen_diff	9	120
								BetCen_diff	10	120
								BetCent_ave	5	120
								BetCent_ave	6	120
								BetCent_ave	7	120
								ClCoediff	2	120
								ClCoediff	3	120
								ClCoediff	9	120
								ClCoediff	10	120
								ClCoeave	1	120
								ClCoeave	4	120
								ClCoeave	5	120
								ClCoeave	6	120
								ClCoeave	7	120
								ClCoeave	8	120
								ClCoeave	9	120
								ClCoeave	10	120
								Jaccard	2	160
								Jaccard	3	160
								Jaccard	4	160
								Jaccard	5	160
								Jaccard	6	160
								Jaccard	7	160
								Jaccard	8	160
								Jaccard	9	160
								Jaccard	10	160
								Path	3	160
								Path	4	160
								Path	6	160
								Path	7	160
								Cent_diff	4	160
								Cent_diff	6	160
								Cent_diff	7	160
								Cent_diff	8	160
								Cent_diff	9	160
								Cent_diff	10	160
								Cent_ave	2	160
								Cent_ave	6	160
								Cent_ave	7	160
								Cent_ave	8	160
								Cent_ave	9	160
								Cent_ave	10	160
								BetCen_diff	2	160
								BetCen_diff	3	160
								BetCen_diff	4	160
								BetCen_diff	8	160
								BetCen_diff	10	160
								BetCent_ave	2	160
								BetCent_ave	4	160
								BetCent_ave	5	160
								BetCent_ave	6	160
								BetCent_ave	7	160
								BetCent_ave	8	160
								BetCent_ave	9	160
								BetCent_ave	10	160
								ClCoediff	4	160
								ClCoediff	5	160
								ClCoediff	7	160
								ClCoediff	8	160
								ClCoediff	9	160
								ClCoediff	10	160
								ClCoeave	5	160
								ClCoeave	6	160
								ClCoeave	7	160
								ClCoeave	8	160
								ClCoeave	9	160
								Jaccard	2	200
								Jaccard	3	200
								Jaccard	4	200
								Jaccard	5	200
								Jaccard	6	200
								Jaccard	7	200
								Jaccard	8	200
								Jaccard	9	200
								Jaccard	10	200
								Path	4	200
								Path	7	200
								Path	8	200
								Path	9	200
								Cent_diff	4	200
								Cent_diff	6	200
								Cent_diff	10	200
								Cent_ave	4	200
								Cent_ave	5	200
								Cent_ave	8	200
								Cent_ave	10	200
								BetCen_diff	1	200
								BetCen_diff	2	200
								BetCen_diff	3	200
								BetCen_diff	6	200
								BetCen_diff	7	200
								BetCen_diff	8	200
								BetCen_diff	9	200
								BetCen_diff	10	200
								BetCent_ave	1	200
								BetCent_ave	2	200
								BetCent_ave	3	200
								BetCent_ave	4	200
								BetCent_ave	5	200
								BetCent_ave	6	200
								BetCent_ave	8	200
								BetCent_ave	9	200
								BetCent_ave	10	200
								ClCoediff	5	200
								ClCoediff	6	200
								ClCoediff	7	200
								ClCoediff	8	200
								ClCoediff	9	200
								ClCoeave	5	200
								ClCoeave	6	200
								ClCoeave	7	200
								ClCoeave	8	200
								ClCoeave	10	200

## Sheet: Chr9_AUC=0.78
Top5 across 5 folds- AUC=0.75				Top10 across 5 folds, AUC=0.77				Top Features (max AUC=0.78) across 5 folds
Measure	Scale	Resolution		Measure	Scale	Resolution		Measure	Scale	Resolution
Jaccard	2	40		Jaccard	2	40		Jaccard	2	40
Jaccard	3	40		Jaccard	3	40		Jaccard	3	40
Cent_diff	3	40		Jaccard	4	40		Jaccard	4	40
BetCent_ave	3	40		Cent_diff	3	40		Jaccard	7	40
BetCent_ave	10	40		Cent_ave	8	40		Jaccard	8	40
Jaccard	3	80		BetCen_diff	2	40		Jaccard	9	40
Cent_diff	4	80		BetCen_diff	4	40		Jaccard	10	40
ClCoediff	4	80		BetCent_ave	3	40		Path	2	40
Jaccard	4	120		BetCent_ave	10	40		Path	4	40
Cent_diff	4	120		ClCoediff	8	40		Path	5	40
BetCent_ave	1	120		ClCoediff	10	40		Path	6	40
BetCent_ave	2	120		Jaccard	3	80		Path	7	40
BetCent_ave	3	120		Jaccard	7	80		Path	9	40
Cent_ave	8	160		Cent_diff	4	80		Path	10	40
Cent_diff	4	200		BetCen_diff	3	80		Cent_diff	3	40
ClCoeave	4	200		BetCen_diff	7	80		Cent_diff	4	40
ClCoeave	5	200		ClCoediff	4	80		Cent_diff	5	40
ClCoeave	6	200		Jaccard	3	120		Cent_diff	6	40
ClCoeave	7	200		Jaccard	4	120		Cent_diff	8	40
				Cent_diff	4	120		Cent_diff	9	40
				BetCen_diff	10	120		Cent_diff	10	40
				BetCent_ave	1	120		Cent_ave	2	40
				BetCent_ave	2	120		Cent_ave	3	40
				BetCent_ave	3	120		Cent_ave	6	40
				BetCent_ave	6	120		Cent_ave	7	40
				BetCent_ave	7	120		Cent_ave	8	40
				ClCoeave	4	120		Cent_ave	9	40
				Jaccard	6	160		Cent_ave	10	40
				Cent_ave	8	160		BetCen_diff	2	40
				BetCen_diff	10	160		BetCen_diff	3	40
				ClCoediff	2	160		BetCen_diff	4	40
				ClCoediff	6	160		BetCen_diff	5	40
				Cent_diff	4	200		BetCen_diff	6	40
				Cent_diff	5	200		BetCen_diff	7	40
				Cent_diff	8	200		BetCen_diff	10	40
				Cent_ave	3	200		BetCent_ave	1	40
				ClCoediff	10	200		BetCent_ave	2	40
				ClCoeave	3	200		BetCent_ave	3	40
				ClCoeave	4	200		BetCent_ave	4	40
				ClCoeave	5	200		BetCent_ave	5	40
				ClCoeave	6	200		BetCent_ave	6	40
				ClCoeave	7	200		BetCent_ave	8	40
								BetCent_ave	9	40
								BetCent_ave	10	40
								ClCoediff	2	40
								ClCoediff	4	40
								ClCoediff	5	40
								ClCoediff	7	40
								ClCoediff	8	40
								ClCoediff	10	40
								ClCoeave	2	40
								ClCoeave	5	40
								ClCoeave	6	40
								ClCoeave	7	40
								ClCoeave	8	40
								ClCoeave	9	40
								ClCoeave	10	40
								Jaccard	3	80
								Jaccard	6	80
								Jaccard	7	80
								Jaccard	9	80
								Path	7	80
								Path	8	80
								Path	9	80
								Cent_diff	4	80
								Cent_diff	6	80
								Cent_diff	8	80
								Cent_diff	9	80
								Cent_diff	10	80
								Cent_ave	4	80
								Cent_ave	5	80
								Cent_ave	6	80
								Cent_ave	7	80
								Cent_ave	8	80
								BetCen_diff	3	80
								BetCen_diff	6	80
								BetCen_diff	7	80
								BetCen_diff	9	80
								BetCen_diff	10	80
								BetCent_ave	4	80
								BetCent_ave	5	80
								BetCent_ave	7	80
								BetCent_ave	9	80
								BetCent_ave	10	80
								ClCoediff	4	80
								ClCoediff	5	80
								ClCoediff	6	80
								ClCoediff	8	80
								ClCoeave	3	80
								ClCoeave	5	80
								ClCoeave	7	80
								ClCoeave	9	80
								Jaccard	3	120
								Jaccard	4	120
								Jaccard	5	120
								Jaccard	6	120
								Jaccard	7	120
								Jaccard	9	120
								Jaccard	10	120
								Path	2	120
								Path	4	120
								Path	5	120
								Path	10	120
								Cent_diff	3	120
								Cent_diff	4	120
								Cent_diff	6	120
								Cent_diff	7	120
								Cent_diff	9	120
								Cent_diff	10	120
								Cent_ave	3	120
								Cent_ave	7	120
								Cent_ave	8	120
								Cent_ave	9	120
								BetCen_diff	3	120
								BetCen_diff	5	120
								BetCen_diff	8	120
								BetCen_diff	10	120
								BetCent_ave	1	120
								BetCent_ave	2	120
								BetCent_ave	3	120
								BetCent_ave	4	120
								BetCent_ave	6	120
								BetCent_ave	7	120
								BetCent_ave	8	120
								ClCoediff	3	120
								ClCoediff	9	120
								ClCoeave	4	120
								ClCoeave	8	120
								ClCoeave	9	120
								ClCoeave	10	120
								Jaccard	3	160
								Jaccard	4	160
								Jaccard	6	160
								Jaccard	9	160
								Jaccard	10	160
								Path	3	160
								Path	4	160
								Path	7	160
								Path	10	160
								Cent_diff	4	160
								Cent_diff	5	160
								Cent_diff	6	160
								Cent_diff	8	160
								Cent_diff	10	160
								Cent_ave	4	160
								Cent_ave	6	160
								Cent_ave	7	160
								Cent_ave	8	160
								Cent_ave	9	160
								Cent_ave	10	160
								BetCen_diff	3	160
								BetCen_diff	5	160
								BetCen_diff	6	160
								BetCen_diff	9	160
								BetCen_diff	10	160
								BetCent_ave	2	160
								BetCent_ave	3	160
								BetCent_ave	5	160
								BetCent_ave	7	160
								BetCent_ave	8	160
								BetCent_ave	9	160
								BetCent_ave	10	160
								ClCoediff	2	160
								ClCoediff	6	160
								ClCoediff	7	160
								ClCoediff	8	160
								ClCoeave	4	160
								ClCoeave	5	160
								ClCoeave	6	160
								ClCoeave	7	160
								ClCoeave	8	160
								ClCoeave	9	160
								ClCoeave	10	160
								Jaccard	4	200
								Jaccard	5	200
								Jaccard	6	200
								Path	5	200
								Path	6	200
								Path	8	200
								Cent_diff	4	200
								Cent_diff	5	200
								Cent_diff	6	200
								Cent_diff	7	200
								Cent_diff	8	200
								Cent_diff	9	200
								Cent_diff	10	200
								Cent_ave	2	200
								Cent_ave	3	200
								Cent_ave	4	200
								Cent_ave	5	200
								Cent_ave	8	200
								Cent_ave	10	200
								BetCen_diff	1	200
								BetCen_diff	4	200
								BetCen_diff	5	200
								BetCen_diff	6	200
								BetCen_diff	7	200
								BetCen_diff	9	200
								BetCent_ave	1	200
								BetCent_ave	4	200
								BetCent_ave	5	200
								BetCent_ave	6	200
								ClCoediff	5	200
								ClCoediff	6	200
								ClCoediff	8	200
								ClCoediff	9	200
								ClCoediff	10	200
								ClCoeave	3	200
								ClCoeave	4	200
								ClCoeave	5	200
								ClCoeave	6	200
								ClCoeave	7	200
								ClCoeave	8	200
								ClCoeave	9	200

## Sheet: Chr10_AUC=0.80
Top5 across 5 folds- AUC=0.74				Top10 across 5 folds, AUC=0.77				Top Features (max AUC=0.8) across 5 folds
Measure	Scale	Resolution		Measure	Scale	Resolution		Measure	Scale	Resolution
Jaccard	4	40		Jaccard	4	40		Jaccard	2	40
Jaccard	5	40		Jaccard	5	40		Jaccard	3	40
Cent_ave	1	40		Cent_ave	1	40		Jaccard	4	40
BetCent_ave	1	40		BetCent_ave	1	40		Jaccard	5	40
BetCent_ave	7	40		BetCent_ave	2	40		Jaccard	8	40
ClCoediff	3	40		BetCent_ave	6	40		Jaccard	9	40
ClCoeave	9	40		BetCent_ave	7	40		Jaccard	10	40
Jaccard	2	80		ClCoediff	3	40		Path	2	40
Jaccard	3	80		ClCoediff	10	40		Path	4	40
Jaccard	2	120		ClCoeave	9	40		Path	5	40
Jaccard	3	120		ClCoeave	10	40		Path	6	40
Cent_ave	3	120		Jaccard	2	80		Cent_diff	4	40
ClCoediff	2	120		Jaccard	3	80		Cent_diff	6	40
ClCoeave	2	120		Jaccard	4	80		Cent_diff	7	40
Cent_diff	3	160		Cent_ave	3	80		Cent_diff	8	40
Jaccard	6	200		BetCent_ave	2	80		Cent_diff	9	40
Jaccard	7	200		ClCoediff	8	80		Cent_ave	1	40
Cent_diff	6	200		Jaccard	2	120		Cent_ave	3	40
Cent_diff	8	200		Jaccard	3	120		Cent_ave	4	40
Cent_ave	2	200		Jaccard	4	120		Cent_ave	6	40
Cent_ave	3	200		Cent_diff	3	120		Cent_ave	7	40
				Cent_ave	2	120		Cent_ave	10	40
				Cent_ave	3	120		BetCen_diff	3	40
				Cent_ave	5	120		BetCen_diff	4	40
				BetCent_ave	1	120		BetCen_diff	5	40
				ClCoediff	2	120		BetCen_diff	7	40
				ClCoeave	2	120		BetCen_diff	8	40
				Path	10	160		BetCent_ave	1	40
				Cent_diff	3	160		BetCent_ave	2	40
				Cent_ave	4	160		BetCent_ave	3	40
				ClCoediff	8	160		BetCent_ave	5	40
				ClCoediff	9	160		BetCent_ave	6	40
				Jaccard	6	200		BetCent_ave	7	40
				Jaccard	7	200		BetCent_ave	8	40
				Cent_diff	6	200		BetCent_ave	9	40
				Cent_diff	7	200		BetCent_ave	10	40
				Cent_diff	8	200		ClCoediff	3	40
				Cent_ave	2	200		ClCoediff	10	40
				Cent_ave	3	200		ClCoeave	4	40
				BetCen_diff	1	200		ClCoeave	6	40
				BetCen_diff	3	200		ClCoeave	8	40
				BetCen_diff	4	200		ClCoeave	9	40
				BetCent_ave	10	200		ClCoeave	10	40
								Jaccard	2	80
								Jaccard	3	80
								Jaccard	4	80
								Jaccard	7	80
								Jaccard	8	80
								Jaccard	9	80
								Jaccard	10	80
								Path	5	80
								Path	6	80
								Path	7	80
								Path	9	80
								Path	10	80
								Cent_diff	3	80
								Cent_diff	7	80
								Cent_diff	8	80
								Cent_diff	10	80
								Cent_ave	3	80
								Cent_ave	4	80
								Cent_ave	5	80
								Cent_ave	9	80
								BetCen_diff	2	80
								BetCen_diff	4	80
								BetCen_diff	7	80
								BetCen_diff	8	80
								BetCen_diff	10	80
								BetCent_ave	2	80
								BetCent_ave	4	80
								BetCent_ave	5	80
								BetCent_ave	6	80
								BetCent_ave	7	80
								BetCent_ave	8	80
								BetCent_ave	9	80
								BetCent_ave	10	80
								ClCoediff	6	80
								ClCoediff	8	80
								ClCoediff	9	80
								ClCoeave	2	80
								ClCoeave	4	80
								ClCoeave	5	80
								ClCoeave	6	80
								ClCoeave	7	80
								ClCoeave	10	80
								Jaccard	2	120
								Jaccard	3	120
								Jaccard	4	120
								Path	2	120
								Path	4	120
								Path	5	120
								Path	6	120
								Path	9	120
								Cent_diff	2	120
								Cent_diff	3	120
								Cent_diff	6	120
								Cent_diff	8	120
								Cent_diff	9	120
								Cent_ave	1	120
								Cent_ave	2	120
								Cent_ave	3	120
								Cent_ave	4	120
								Cent_ave	5	120
								Cent_ave	6	120
								Cent_ave	8	120
								Cent_ave	9	120
								Cent_ave	10	120
								BetCen_diff	1	120
								BetCen_diff	3	120
								BetCen_diff	4	120
								BetCen_diff	5	120
								BetCent_ave	1	120
								BetCent_ave	4	120
								BetCent_ave	6	120
								BetCent_ave	7	120
								BetCent_ave	10	120
								ClCoediff	2	120
								ClCoediff	3	120
								ClCoediff	5	120
								ClCoediff	7	120
								ClCoediff	8	120
								ClCoediff	9	120
								ClCoeave	1	120
								ClCoeave	2	120
								ClCoeave	4	120
								ClCoeave	6	120
								ClCoeave	9	120
								Jaccard	2	160
								Jaccard	3	160
								Jaccard	5	160
								Jaccard	7	160
								Jaccard	8	160
								Jaccard	9	160
								Jaccard	10	160
								Path	3	160
								Path	5	160
								Path	7	160
								Path	9	160
								Path	10	160
								Cent_diff	3	160
								Cent_diff	4	160
								Cent_diff	5	160
								Cent_diff	6	160
								Cent_ave	2	160
								Cent_ave	4	160
								Cent_ave	5	160
								Cent_ave	6	160
								Cent_ave	7	160
								Cent_ave	8	160
								Cent_ave	9	160
								Cent_ave	10	160
								BetCen_diff	1	160
								BetCen_diff	2	160
								BetCen_diff	5	160
								BetCen_diff	6	160
								BetCen_diff	8	160
								BetCent_ave	1	160
								BetCent_ave	2	160
								BetCent_ave	3	160
								BetCent_ave	5	160
								BetCent_ave	7	160
								BetCent_ave	9	160
								ClCoediff	4	160
								ClCoediff	6	160
								ClCoediff	7	160
								ClCoediff	8	160
								ClCoediff	9	160
								ClCoediff	10	160
								ClCoeave	2	160
								ClCoeave	3	160
								ClCoeave	4	160
								ClCoeave	5	160
								ClCoeave	6	160
								ClCoeave	7	160
								ClCoeave	8	160
								ClCoeave	9	160
								Jaccard	1	200
								Jaccard	2	200
								Jaccard	3	200
								Jaccard	6	200
								Jaccard	7	200
								Path	7	200
								Path	8	200
								Cent_diff	3	200
								Cent_diff	5	200
								Cent_diff	6	200
								Cent_diff	7	200
								Cent_diff	8	200
								Cent_diff	9	200
								Cent_ave	2	200
								Cent_ave	3	200
								Cent_ave	5	200
								Cent_ave	6	200
								Cent_ave	7	200
								BetCen_diff	1	200
								BetCen_diff	2	200
								BetCen_diff	3	200
								BetCen_diff	4	200
								BetCen_diff	5	200
								BetCen_diff	6	200
								BetCen_diff	9	200
								BetCent_ave	1	200
								BetCent_ave	2	200
								BetCent_ave	4	200
								BetCent_ave	6	200
								BetCent_ave	7	200
								BetCent_ave	8	200
								BetCent_ave	9	200
								BetCent_ave	10	200
								ClCoediff	3	200
								ClCoediff	4	200
								ClCoediff	8	200
								ClCoediff	10	200
								ClCoeave	2	200
								ClCoeave	9	200
								ClCoeave	10	200

[truncated: 10 more sheets: Chr11_AUC=, Chr12_AUC=0.86, Chr13_AUC=0.83, Chr14_AUC=0.84, Chr15_AUC=0.8, Chr16_AUC=0.84, Chr17_AUC=0.83, Chr18_AUC=0.87, Chr19_AUC=0.84, Chr20_AUC=0.86]
